# Supplementary material for: Two DRB3 residues predictively associate with the progression to type 1 diabetes among DR3 carriers
Source: JCI Insight. 2025 Mar 4;10(7):e184348. doi: 10.1172/jci.insight.184348 (PMC11981622; doi:10.1172/jci.insight.184348)
Supplement: Supporting data values [file jciinsight-10-184348-s223.xlsx]

## Sheet: table 1
			Table 1. Association results from assessing DR somatic haplotypes (four copies per individual) association with the progression from stage 1/2 disease to onset of clinical type 1 diabetes (stage 3) with (right panel) and without (left panel) adjusting for HLA-DQ genotypes: number of haplotypes, coefficient, Hazard ratio, standard error, Z-score and p-value. P-values are highlighted green or yello…
			DR genetic/somatic haplotype1	n		Without Adjusting HLA-DQ						Adjusting HLA-DQ
						coef	HR	SE	Z	p		coef	HR	SE	Z	p
			DRB1*03:01:01-DRB3*01:01:02	526		0.0245685	1.02487	0.0652069	0.376778	0.706339		-0.317569	0.727917	0.126854	-2.50341	0.0123001
			DRB1*03:01:01-DRB3*02:02:01	154		0.314506	1.36958	0.104411	3.01218	0.00259378		0.30049	1.35052	0.123606	2.43103	0.0150559
			DRB1*03:01:01-DRB4*01:03:01 (h)	352		0.237076	1.26754	0.104915	2.25969	0.0238404		-0.219355	0.803037	0.349928	-0.626858	0.530752
			DRB1*01:01:01-null	145		-0.144226	0.865692	0.121023	-1.19172	0.233372		-1.04962	0.350072	0.376241	-2.78974	0.00527507
			DRB1*01:01:01-DRB3*01:01:02 (h)	23		0.475907	1.60947	0.306487	1.55278	0.120476		0.761876	2.14229	0.347935	2.18971	0.0285453
			DRB1*07:01:01-null (h)	18		0.711898	2.03785	0.337815	2.10736	0.0350862		1.0456	2.84511	0.374956	2.7886	0.0052937
			DRB1*13:02:01-DRB3*03:01:01	109		-0.455822	0.633927	0.196679	-2.3176	0.0204713		-0.917514	0.399511	0.718709	-1.27661	0.201739
			1 The suffix (h) indicates a somatic haplotype of DRB1 and DRB3/4/5 alleles

## Sheet: table 2
			Table 2. Extracted DR haplotypes with DRB1*03:01:01 that are observed in population (two haplotypes per individual, left panel), and are somatically generated in cells (four DR haplotypes/molecules, per random pairings of DRB1/3/4/5 with DRA molecule, right panel): number of haplotypes, coefficient, Hazard ratio, standard error, Z-score and p-value. P-values are highlighted green or yellow for p-…
			DRB1*03:01:01	Genetic Haplotypes										Somatic Haplotypes
			haplotypes	n	coef	HR	SE	Z	p	β11	β261	β86		n	coef	HR	SE	Z	p
			DRB3*01:01:02	446	-0.31995	0.726185	0.155647	-2.05562	0.0398193	R	Y	G		526	-0.317569	0.727917	0.126854	-2.50341	0.0123001
			DRB3*01:02	2						C	Y	G		2
			DRB3*02:02:01	121	0.365199	1.4408	0.155811	2.34386	0.0190856	L	F	G		154	0.30049	1.35052	0.123606	2.43103	0.0150559
			DRB3*02:24	1						L	F	V		1
			DRB3*03:01:01 (h)											18	-0.506294	0.602725	0.595091	-0.850784	0.394889
			DRB4*01:01:01:01 (h)											11	-0.805301	0.446953	0.725089	-1.11062	0.26673
			DRB4*01:01:01 (h)											7
			DRB4*01:03:01:02N (h)											7
			DRB4*01:03:01 (h)											352	-0.219355	0.803037	0.349928	-0.626858	0.530752
			DRB4*01:03:02 (h)											17	0.353356	1.42384	0.386892	0.91332	0.361074
			DRB4*01:03:03 (h)											1
			DRB5*01:01:01 (h)											1
			DRB5*01:02:01 (h)											2
			DRB5*01:02 (h)											1
			DRB5*02:02:01 (h)											7
			1) Residue β26 is absolute LD with amino acids (β29,β31,β38,β39,β52,β58,β61,β75,β184,β190). The allele β26Y corresponds to the haplotype (YDYFLTVSRAR), and β26F to the haplotype (FEHYARDYQPS).
					<0						<0
			rare haplotypes (obs<10 )

## Sheet: table 3
				Table 3. Association results from genotypic association analysis among 526 participants who carry DR3 alleles with (right panel) and without (left panel) adjusting for age, risk level and study: number of participants, coefficient, Hazard ratio, standard error, Z-score and p-value. P-values are underscored if they are less than 0.05.
				Variables	n	Unadjusted Analysis						Adjusted Analysis
						coef	HR	SE	Z	p		coef	HR	SE	Z	p
				Resistant (RY/RY, RY/-)	403	0	1					0	1
				Risk (LF/LF, LF/-)	107	0.390412	1.47759	0.166281	2.34791	0.0188792		0.331614	1.39321	0.167049	1.98513	0.0471302
				Others (LF/RY, misc)	16	0.331469	1.39301	0.364416	0.909588	0.36304		0.396148	1.48609	0.365557	1.08368	0.278505
				Risk_level (high vs low)								0.764983	2.14896	0.195826	3.90645	9.36622e-05
				Age (in decade)								-0.613483	0.541462	0.126173	-4.86224	1.16062e-06
				Study (DPT-1 vs TN07)								0.133775	1.14314	0.195954	0.682684	0.494807

## Sheet: table S1
			Table S1. Association results from allelic association analysis on HLA-DRB1 and HLA-DRB3/4/5 with the progression with (right panel) or without (left panel) adjustment for HLA-DQ genotypes: number of haplotypes, coefficient, Hazard ratio, standard error, Z-score and p-value. P-values are highlighted green or yellow for p-value less than 0.05 and corresponding HR is greater (risk) or less (resista…
					Without Adjusting HLA-DQ						Adjusting HLA-DQ
			DRB1/3/4/5	n	coef	HR	SE	Z	p		coef	HR	SE	Z	p
			DRB1*01:01:01	125	-0.130209	0.877912	0.152992	-0.851083	0.394724		-0.455974	0.633831	0.446067	-1.02221	0.306682
			DRB1*01:02:01	20	-0.0421646	0.958712	0.392772	-0.107351	0.91451		0.263192	1.30108	0.445099	0.591311	0.554312
			DRB1*01:03:01	14	0.519479	1.68115	0.384894	1.34967	0.177123		0.899198	2.45763	0.405677	2.21654	0.0266548
			DRB1*03:01:01	570	0.18197	1.19958	0.0858043	2.12076	0.0339421		-0.024507	0.975791	0.403358	-0.0607574	0.951552
			DRB1*04:01:01	750	0.0340963	1.03468	0.0811844	0.419986	0.674496		0.00974381	1.00979	0.108153	0.090093	0.928213
			DRB1*04:02:01	54	0.303564	1.35468	0.188013	1.61459	0.1064		0.178574	1.19551	0.196779	0.907488	0.364149
			DRB1*04:03:01	12	0.3758	1.45616	0.451007	0.833248	0.404705		0.171731	1.18736	0.455263	0.377212	0.706016
			DRB1*04:04:01	167	0.0739317	1.07673	0.13972	0.529143	0.596706		-0.124803	0.882671	0.149439	-0.835143	0.403637
			DRB1*04:05:01	70	0.174135	1.19022	0.207304	0.84	0.400908		0.0728569	1.07558	0.259152	0.281135	0.778607
			DRB1*04:07:01	28	-0.365414	0.693909	0.447878	-0.815879	0.414569		-0.343286	0.709436	0.453702	-0.756633	0.44927
			DRB1*04:08:01	26	0.0249877	1.0253	0.321203	0.077794	0.937992		0.264095	1.30225	0.347598	0.759772	0.447391
			DRB1*07:01:01	129	-0.152532	0.858532	0.169929	-0.897618	0.369389		-0.0390084	0.961743	0.499364	-0.0781163	0.937736
			DRB1*08:01:01	46	0.0654802	1.06767	0.240814	0.271912	0.78569		0.265469	1.30404	0.259536	1.02286	0.306374
			DRB1*09:01:02	32	-0.0303058	0.970149	0.298774	-0.101434	0.919206		0.128966	1.13765	0.320111	0.402879	0.687037
			DRB1*11:01:01	42	-0.548866	0.577604	0.308242	-1.78063	0.0749724		-0.612657	0.541909	0.374513	-1.63588	0.101865
			DRB1*11:04:01	16	-0.427997	0.651813	0.580656	-0.737092	0.461066		-0.348142	0.705999	0.623683	-0.558203	0.576706
			DRB1*12:01:01	19	0.464866	1.5918	0.358214	1.29773	0.19438		0.774329	2.16914	0.396647	1.95219	0.0509161
			DRB1*13:01:01	76	-0.184952	0.831144	0.229954	-0.804298	0.421225		-0.582003	0.558778	0.949638	-0.612868	0.539964
			DRB1*13:02:01	103	-0.465947	0.62754	0.204948	-2.27349	0.0229966		-0.286044	0.75123	0.444975	-0.642832	0.520333
			DRB1*13:03:01	16	-0.11025	0.89561	0.503684	-0.218887	0.826738		0.159392	1.1728	0.530103	0.300682	0.763657
			DRB1*16:01:01	26	-0.405272	0.666795	0.382522	-1.05947	0.289384		-0.197161	0.821059	0.403504	-0.488622	0.62511
			DRB1 (<10 obs)	87	-0.343335	0.709401	0.24769	-1.38615	0.165702		-0.217571	0.80447	0.258384	-0.842046	0.399762
			DRB3*01:01:02	510	0.0365061	1.03718	0.0902277	0.404599	0.685772		-0.231765	0.793132	0.140942	-1.6444	0.100094
			DRB3*02:02:01	262	0.116502	1.12356	0.106242	1.09658	0.272827		0.229996	1.2586	0.13417	1.71422	0.086488
			DRB3*03:01:01	104	-0.468032	0.626233	0.204967	-2.28345	0.0224038		-0.295095	0.744461	0.444284	-0.664204	0.50656
			DRB4*01:01:01	59	0.084483	1.08815	0.219181	0.385448	0.699905		0.193404	1.21337	0.25296	0.764566	0.44453
			DRB4*01:01:01:01	27	-0.354595	0.701458	0.382535	-0.926961	0.353947		-0.209199	0.811234	0.415917	-0.502982	0.614977
			DRB4*01:03:01	1118	0.0724824	1.07517	0.0801164	0.904714	0.365617		-0.10611	0.899326	0.160863	-0.659631	0.509491
			DRB4*01:03:01:02N	12	-0.502507	0.605012	0.710377	-0.707381	0.47933		-0.362409	0.695998	0.720804	-0.502785	0.615116
			DRB4*01:03:02	57	0.0769674	1.08001	0.220343	0.349308	0.726858		0.127539	1.13603	0.227885	0.559665	0.575708
			DRB5*02:02:01	26	-0.37976	0.684026	0.382348	-0.993232	0.320597		-0.16021	0.851964	0.403022	-0.397523	0.690982
			null	230	-0.090533	0.913444	0.116841	-0.774842	0.438433		0.138721	1.1488	0.211598	0.655589	0.512089
			DRB345 (<10 obs)	23	-0.0956949	0.908741	0.452255	-0.211595	0.832423		-0.0386138	0.962122	0.457656	-0.0843731	0.93276

## Sheet: table S2
				Table S2. Association results from haplotypic association analysis on all possible HLA-DR haplotypes with the progression: number of haplotypes, coefficient, hazard ratio, standard error, Z-score and p-value. P-values are highlighted green or yellow for p-value less than 0.05 and corresponding HR is greater (risk) or less (resistant) than 1, respectively. Note that for many uncommon DR haplotypes…
				seq	DRB1-DRB3/4/5		Adjusted Age & Risk Level						Adjusting DQ, Age & Risk Level
						n	coef	HR	SE	Z	p		coef	HR	SE	Z	p
				1	DRB1*01:01-Null	125	-0.130919	0.877288	0.152971	-0.855844	0.392084		-0.388962	0.67776	0.315086	-1.23446	0.21703
				2	DRB1*01:02-Null	20	-0.040752	0.960067	0.391259	-0.104156	0.917045		-0.0255714	0.974753	0.415182	-0.0615908	0.950889
				3	DRB1*01:03-Null	14	0.520626	1.68308	0.384856	1.35278	0.176125		0.840519	2.31757	0.407963	2.06028	0.0393715
				4	DRB1*03:01-DRB3*01:01	449	0.0443687	1.04537	0.0926017	0.479134	0.631843		-0.31995	0.726185	0.155647	-2.05562	0.0398193
				5	DRB1*03:01-DRB3*02:02	121	0.460612	1.58504	0.14055	3.27722	0.00104834		0.365199	1.4408	0.155811	2.34386	0.0190856
				6	DRB1*04:01-DRB4*01:03	747	0.0375982	1.03831	0.0808951	0.464777	0.642091		0.0231831	1.02345	0.112432	0.206196	0.836638
				7	DRB1*04:02-DRB4*01:03	54	0.302312	1.35298	0.18778	1.60992	0.107414		0.160344	1.17391	0.194919	0.822618	0.410726
				8	DRB1*04:03-DRB4*01:03	12	0.375667	1.45596	0.450995	0.832975	0.404859		0.201047	1.22268	0.454639	0.442214	0.658335
				9	DRB1*04:04-DRB4*01:03	167	0.0732368	1.07599	0.139677	0.524331	0.600049		-0.0923217	0.911812	0.147744	-0.624875	0.532053
				10	DRB1*04:05-DRB4*01:03	70	0.173882	1.18992	0.207305	0.838777	0.401594		0.149093	1.16078	0.272307	0.547517	0.584023
				11	DRB1*04:07-DRB4*01:03	28	-0.36576	0.69367	0.447493	-0.817353	0.413727		-0.350269	0.704499	0.451061	-0.776544	0.437428
				12	DRB1*04:08-DRB4*01:03	26	0.0243715	1.02467	0.321176	0.0758822	0.939513		-0.156687	0.854972	0.734657	-0.213279	0.831109
				13	DRB1*07:01-DRB4*01:01	73	-0.01753	0.982623	0.211106	-0.0830385	0.933821		0.332814	1.39489	0.348452	0.955121	0.339516
				14	DRB1*07:01-DRB4*01:03	55	-0.406487	0.665985	0.283667	-1.43297	0.151865		-0.432471	0.648904	0.370226	-1.16813	0.242756
				15	DRB1*08:01-Null	46	0.0649871	1.06715	0.240803	0.269877	0.787255		0.297426	1.34639	0.393963	0.754958	0.450274
				16	DRB1*09:01-DRB4*01:03	24	0.0374783	1.03819	0.33846	0.110732	0.911829		0.1295	1.13826	0.365707	0.35411	0.723257
				17	DRB1*11:01-DRB3*02:02	44	-0.501225	0.605788	0.294089	-1.70433	0.0883193		-0.325853	0.721912	0.358115	-0.909911	0.36287
				18	DRB1*11:04-DRB3*02:02	16	-0.427442	0.652175	0.58039	-0.736474	0.461443		-0.212502	0.808559	0.621349	-0.342001	0.73235
				19	DRB1*12:01-DRB3*02:02	19	0.464824	1.59173	0.358106	1.29801	0.194285		0.95633	2.60213	0.403043	2.37277	0.0176551
				20	DRB1*13:01-DRB3*01:01	44	-0.0283979	0.972002	0.304743	-0.0931864	0.925755		0.16953	1.18475	0.427291	0.396756	0.691547
				21	DRB1*13:01-DRB3*02:02	32	-0.339234	0.712316	0.338093	-1.00338	0.31568		-0.303087	0.738535	0.447733	-0.676935	0.498447
				22	DRB1*13:02-DRB3*03:01	103	-0.465294	0.627951	0.204783	-2.27213	0.0230788		<<0
				23	DRB1*13:03-DRB3*01:01	16	-0.110593	0.895303	0.503393	-0.219694	0.826109		0.184346	1.20243	0.541337	0.340539	0.733451					4864
				24	DRB1*16:01-DRB5*02:02	25	-0.368804	0.691561	0.382274	-0.964763	0.334663		-0.923274	0.397217	0.804398	-1.14778	0.251059
					Uncommon haplotypes*	102	-0.338158	0.713083	0.221192	-1.5288	0.126315		-0.313659	0.730768	0.276392	-1.13483	0.256445
				* Including all haplotypes with fewer than 9 observations in the iCohort
					-39

## Sheet: table  S3
			Table S3. Association results from haplotypic association analysis on all possible HLA-DR haplotypes with the progression: number of haplotypes, coefficient, Hazard ratio, standard error, Z-score and p-value. P-values are highlighted green or yellow for p-value less than 0.05 and corresponding HR is greater (risk) or less (resistant) than 1, respectively. Note that for many uncommon DR haplotypes…
			seq	DR haplotype	n	coef	HR	SE	Z	p
			1	DRB1*01:01:01-DRB3*01:01:02h	23	0.644001	1.90408	0.307596	2.09366	0.0362904
			2	DRB1*01:01:01-DRB3*01:02h	1	<0
			3	DRB1*01:01:01-DRB3*02:02:01h	6	-0.0893848	0.914494	0.580889	-0.153876	0.877708
			4	DRB1*01:01:01-DRB3*03:01:01h	5	<0
			5	DRB1*01:01:01-DRB4*01:01:01h	3	0.970632	2.63961	0.709663	1.36774	0.171395
			6	DRB1*01:01:01-DRB4*01:03:01h	64	-0.0900199	0.913913	0.219558	-0.410006	0.681802
			7	DRB1*01:01:01-DRB4*01:03:02h	2	<0
			8	DRB1*01:01:01-DRB5*01:01:01h	1	<0
			9	DRB1*01:01:01-null	145	-0.077493	0.925433	0.121116	-0.639826	0.522285
			10	DRB1*01:02:01-DRB3*01:01:02h	1	<0
			11	DRB1*01:02:01-DRB3*02:02:01h	1	<0
			12	DRB1*01:02:01-DRB4*01:03:01h	11	0.362476	1.43688	0.502964	0.720681	0.471106
			13	DRB1*01:02:01-null	27	0.146645	1.15794	0.254757	0.575627	0.564867
			14	DRB1*01:03:01-DRB3*01:01:02h	1	1.04386	2.84015	1.00302	1.04072	0.298006
			15	DRB1*01:03:01-DRB4*01:01:01:01h	1	>0
			16	DRB1*01:03:01-DRB4*01:03:01h	8	0.821298	2.27345	0.503572	1.63094	0.102902
			17	DRB1*01:03:01-DRB4*01:03:02h	1	<0
			18	DRB1*01:03:01-null	17	0.498674	1.64654	0.288401	1.7291	0.0837913
			19	DRB1*03:01:01-DRB3*01:01:02	526	-0.077988	0.924976	0.0680906	-1.14536	0.252061
			28	DRB1*03:01:01-DRB3*01:02	2	<0
			21	DRB1*03:01:01-DRB3*02:02:01	154	0.234258	1.26397	0.105532	2.21978	0.0264337
			30	DRB1*03:01:01-DRB3*02:24	1	<0
			22	DRB1*03:01:01-DRB3*03:01:01h	18	-0.473454	0.622847	0.579751	-0.816651	0.414128
			24	DRB1*03:01:01-DRB4*01:01:01:01h	11	-0.753871	0.470541	0.709328	-1.0628	0.287874
			25	DRB1*03:01:01-DRB4*01:01:01h	7	0.906437	2.47549	0.502864	1.80255	0.071459
			26	DRB1*03:01:01-DRB4*01:03:01:02Nh	7	<0
			20	DRB1*03:01:01-DRB4*01:03:01h	352	-0.0196485	0.980543	0.107646	-0.182529	0.855167
			23	DRB1*03:01:01-DRB4*01:03:02h	17	0.345463	1.41264	0.381771	0.904895	0.365521
			31	DRB1*03:01:01-DRB4*01:03:03h	1	0.481964	1.61925	1.00202	0.480992	0.630522
			32	DRB1*03:01:01-DRB5*01:01:01h	1	<0
			29	DRB1*03:01:01-DRB5*01:02:01h	2	<0
			33	DRB1*03:01:01-DRB5*01:02h	1	<0
			27	DRB1*03:01:01-DRB5*02:02:01h	7	0.15394	1.16642	0.579951	0.265436	0.790673
			34	DRB1*03:01:01-nullh	33	0.371669	1.45015	0.272663	1.36311	0.172848
			35	DRB1*03:02:01-DRB3*01:62:01	1	<0
			36	DRB1*03:02:01-DRB4*01:03:01h	1	<0
			37	DRB1*03:04:01-DRB3*01:01:02	1	<0
			38	DRB1*03:04:01-DRB3*02:02:01h	1	<0
			39	DRB1*03:124-DRB3*02:02:01	1	<0
			40	DRB1*03:124-DRB4*01:03:01h	1	<0
			41	DRB1*04:01:01-DRB3*01:01:02h	201	-0.139203	0.870051	0.132971	-1.04687	0.295158
			42	DRB1*04:01:01-DRB3*01:02h	1	<0
			43	DRB1*04:01:01-DRB3*02:02:01h	100	0.0605633	1.06243	0.168824	0.358736	0.719793
			44	DRB1*04:01:01-DRB3*02:167h	1	>0
			45	DRB1*04:01:01-DRB3*03:01:01h	41	-0.158817	0.853153	0.322971	-0.491737	0.622905
			47	DRB1*04:01:01-DRB4*01:01:01	31	0.00196933	1.00197	0.270385	0.00728343	0.994189
			46	DRB1*04:01:01-DRB4*01:01:01:01	1	0.789184	2.2016	1.00219	0.787462	0.431012
			49	DRB1*04:01:01-DRB4*01:03:01	997	0.0101364	1.01019	0.0468471	0.216372	0.828698
			48	DRB1*04:01:01-DRB4*01:03:01:02Nh	2	0.830994	2.2956	1.00206	0.829287	0.406942
			50	DRB1*04:01:01-DRB4*01:03:02	18	0.388567	1.47487	0.320915	1.21081	0.225969
			51	DRB1*04:01:01-DRB4*01:06h	1	>0
			52	DRB1*04:01:01-DRB5*01:01:01h	2	<0
			53	DRB1*04:01:01-DRB5*01:02:01h	2	<0
			54	DRB1*04:01:01-DRB5*01:02h	3	<0
			55	DRB1*04:01:01-DRB5*02:02:01h	11	-0.182502	0.833183	0.58124	-0.313987	0.753531
			56	DRB1*04:01:01-nullh	88	0.0597091	1.06153	0.190023	0.31422	0.753354
			57	DRB1*04:01:03-DRB4*01:03:01	2	<0
			58	DRB1*04:02:01-DRB3*01:01:02h	10	0.617311	1.85394	0.451062	1.36857	0.171134
			59	DRB1*04:02:01-DRB3*02:02:01h	11	0.23662	1.26696	0.381835	0.619691	0.535462
			60	DRB1*04:02:01-DRB3*03:01:01h	2	0.602063	1.82588	1.0019	0.60092	0.547893
			61	DRB1*04:02:01-DRB4*01:01:01h	1	<0
			62	DRB1*04:02:01-DRB4*01:03:01	75	0.0451747	1.04621	0.121043	0.373212	0.708991
			63	DRB1*04:02:01-DRB5*01:01:01h	1	>0
			64	DRB1*04:02:01-DRB5*02:02:01h	1	<0
			65	DRB1*04:02:01-nullh	7	0.353072	1.42343	0.581543	0.60713	0.543765
			66	DRB1*04:03:01-DRB3*01:01:02h	5	0.552381	1.73738	0.581092	0.950591	0.341812
			67	DRB1*04:03:01-DRB3*02:02:01h	3	0.211768	1.23586	1.00166	0.211418	0.832561
			68	DRB1*04:03:01-DRB4*01:03:01	16	0.00830373	1.00834	0.327381	0.0253641	0.979765
			69	DRB1*04:04:01-DRB3*01:01:02h	61	-0.0942157	0.910086	0.207081	-0.45497	0.649131
			70	DRB1*04:04:01-DRB3*02:02:01h	33	0.157752	1.17088	0.282399	0.558612	0.576427
			71	DRB1*04:04:01-DRB3*02:24h	1	<0
			72	DRB1*04:04:01-DRB3*03:01:01h	7	0.449025	1.56678	1.00369	0.447373	0.654606
			73	DRB1*04:04:01-DRB4*01:01:01h	1	<0
			75	DRB1*04:04:01-DRB4*01:03:01	192	-0.105301	0.900054	0.112908	-0.932623	0.351015
			74	DRB1*04:04:01-DRB4*01:03:01:02Nh	1	<0
			76	DRB1*04:04:01-DRB4*01:03:02	25	0.0743252	1.07716	0.319606	0.232553	0.816109
			77	DRB1*04:04:01-DRB4*01:03:03	1	0.481964	1.61925	1.00202	0.480992	0.630522
			78	DRB1*04:04:01-DRB5*02:21h	1	0.644104	1.90428	1.00204	0.642792	0.520359
			79	DRB1*04:04:01-nullh	11	-0.702727	0.495233	0.58115	-1.2092	0.226586
			80	DRB1*04:05:01-DRB3*01:01:02h	21	0.161661	1.17546	0.38184	0.423373	0.672023
			81	DRB1*04:05:01-DRB3*01:62:01h	1	<0
			82	DRB1*04:05:01-DRB3*02:02:01h	15	-0.128455	0.879454	0.503005	-0.255374	0.798434
			83	DRB1*04:05:01-DRB3*03:01:01h	4	0.748134	2.11305	0.709479	1.05448	0.291661
			84	DRB1*04:05:01-DRB4*01:01:01h	3	<0
			85	DRB1*04:05:01-DRB4*01:03:01	88	0.0324041	1.03293	0.142805	0.226912	0.820492
			86	DRB1*04:05:01-nullh	8	0.159082	1.17243	0.583698	0.272542	0.785205
			87	DRB1*04:07:01-DRB3*01:01:02h	5	0.874295	2.39718	1.00503	0.869919	0.384345
			88	DRB1*04:07:01-DRB3*02:02:01h	8	0.664281	1.94309	0.580154	1.14501	0.252206
			89	DRB1*04:07:01-DRB4*01:01:01h	2	<0
			90	DRB1*04:07:01-DRB4*01:03:01	31	-0.50708	0.602251	0.412912	-1.22806	0.219425
			91	DRB1*04:07:01-DRB4*01:03:02	8	-0.160938	0.851345	0.709009	-0.22699	0.820431
			92	DRB1*04:07:01-DRB5*02:02:01h	1	<0
			93	DRB1*04:07:01-nullh	1	<0
			94	DRB1*04:08:01-DRB3*01:01:02h	10	0.39053	1.47776	0.451302	0.865342	0.386851
			95	DRB1*04:08:01-DRB3*03:01:01h	2	0.281429	1.32502	1.00683	0.279519	0.779846
			96	DRB1*04:08:01-DRB4*01:03:01	36	0.120248	1.12778	0.22558	0.53306	0.593992
			97	DRB1*04:08:01-DRB4*01:03:02	1	>0
			98	DRB1*04:08:01-nullh	3	<0
			99	DRB1*04:09:01-DRB3*01:01:02h	1	<0
			100	DRB1*04:09:01-DRB4*01:03:01	1	<0
			101	DRB1*04:10:01-DRB4*01:03:02	1	<0
			102	DRB1*04:10:01-nullh	1	<0
			103	DRB1*04:11:01-DRB3*02:02:01h	1	<0
			104	DRB1*04:11:01-DRB4*01:03:01	3	<0
			105	DRB1*04:11:01-nullh	2	<0
			106	DRB1*04:13-DRB4*01:03:01	2	<0
			107	DRB1*07:01:01-DRB3*01:01:02h	28	0.0377444	1.03847	0.358294	0.105345	0.916102
			108	DRB1*07:01:01-DRB3*02:02:01h	12	0.0969328	1.10179	0.580525	0.166974	0.86739
			109	DRB1*07:01:01-DRB3*03:01:01h	9	-0.0848569	0.918644	0.709648	-0.119576	0.904819
			111	DRB1*07:01:01-DRB4*01:01:01	52	0.276557	1.31858	0.235929	1.1722	0.241115
			110	DRB1*07:01:01-DRB4*01:01:01:01	25	-0.26044	0.770713	0.410074	-0.635105	0.52536
			113	DRB1*07:01:01-DRB4*01:03:01	98	-0.16701	0.846191	0.162713	-1.02641	0.304698
			112	DRB1*07:01:01-DRB4*01:03:01:02N	12	-0.350221	0.704533	0.710555	-0.492883	0.622095
			114	DRB1*07:01:01-DRB4*01:03:02h	3	<0
			115	DRB1*07:01:01-DRB4*01:06	1	>0
			116	DRB1*07:01:01-nullh	18	0.918096	2.50452	0.339377	2.70524	0.00682557
			117	DRB1*08:01:01-DRB3*01:01:02h	2	<0
			118	DRB1*08:01:01-DRB3*02:02:01h	1	<0
			119	DRB1*08:01:01-DRB3*03:01:01h	1	<0
			120	DRB1*08:01:01-DRB4*01:01:01:01h	3	1.04596	2.84612	0.71015	1.47287	0.140787
			121	DRB1*08:01:01-DRB4*01:01:01h	3	1.16314	3.19996	0.712174	1.63322	0.102422
			122	DRB1*08:01:01-DRB4*01:03:01h	28	0.214644	1.23942	0.305749	0.702025	0.482664
			123	DRB1*08:01:01-DRB4*01:03:02h	1	<0
			124	DRB1*08:01:01-null	53	0.22686	1.25465	0.198293	1.14407	0.252596
			125	DRB1*08:02:01-DRB3*02:02:01h	1	<0
			126	DRB1*08:02:01-DRB4*01:01:01:01h	2	<0
			127	DRB1*08:02:01-DRB4*01:03:01h	3	<0
			128	DRB1*08:02:01-DRB4*01:03:02h	1	<0
			129	DRB1*08:02:01-null	9	<0
			130	DRB1*08:03:02-DRB3*01:01:02h	1	<0
			131	DRB1*08:03:02-DRB4*01:03:01h	2	<0
			132	DRB1*08:03:02-null	3	<0
			133	DRB1*08:04:01-DRB3*02:02:01h	1	>0
			134	DRB1*08:04:01-DRB4*01:01:01:01h	1	<0
			135	DRB1*08:04:01-DRB4*01:03:01h	3	<0
			136	DRB1*08:04:01-null	5	0.362664	1.43715	1.00275	0.36167	0.717598
			137	DRB1*08:11:01-DRB4*01:03:01h	1	<0
			138	DRB1*08:11:01-null	1	<0
			139	DRB1*09:01:02-DRB3*01:01:02h	7	0.409016	1.50534	0.580326	0.704804	0.480932
			140	DRB1*09:01:02-DRB3*02:02:01h	6	<0
			141	DRB1*09:01:02-DRB3*03:01:01h	2	>0
			142	DRB1*09:01:02-DRB3*03:01:03h	1	<0
			144	DRB1*09:01:02-DRB4*01:01:01	8	-0.0829543	0.920393	0.481885	-0.172145	0.863323
			143	DRB1*09:01:02-DRB4*01:01:01:01	3	<0
			145	DRB1*09:01:02-DRB4*01:03:01	11	-0.0429394	0.957969	0.502993	-0.0853679	0.931969
			146	DRB1*09:01:02-DRB4*01:03:02	24	0.275516	1.31721	0.293543	0.938589	0.347942
			147	DRB1*09:01:02-DRB5*02:02:01h	1	0.8391	2.31428	1.00219	0.837265	0.402444
			148	DRB1*09:01:02-nullh	1	<0
			149	DRB1*10:01:01-DRB3*01:01:02h	3	<0
			150	DRB1*10:01:01-DRB3*03:01:01h	1	<0
			151	DRB1*10:01:01-DRB4*01:01:01h	1	<0
			152	DRB1*10:01:01-DRB4*01:03:01h	1	<0
			153	DRB1*10:01:01-null	10	<0
			154	DRB1*11:01:01-DRB3*01:01:02h	6	<0
			155	DRB1*11:01:01-DRB3*02:02:01	47	-0.311358	0.732452	0.279253	-1.11496	0.264866
			156	DRB1*11:01:01-DRB3*02:167	1	>0
			157	DRB1*11:01:01-DRB4*01:01:01:01h	1	<0
			158	DRB1*11:01:01-DRB4*01:03:01h	27	-0.309321	0.733945	0.357315	-0.865682	0.386665
			159	DRB1*11:01:01-DRB4*01:03:02h	2	<0
			160	DRB1*11:01:02-DRB3*02:02:01	3	0.972879	2.64555	0.710903	1.36851	0.171152
			161	DRB1*11:01:02-DRB4*01:03:01h	2	>0
			162	DRB1*11:01:02-DRB5*02:02:01h	1	<0
			163	DRB1*11:02:01-DRB3*02:02:01	5	>0
			164	DRB1*11:02:01-DRB4*01:03:01h	3	>0
			165	DRB1*11:02:01-DRB4*01:03:02h	1	<0
			166	DRB1*11:02:01-nullh	1	<0
			167	DRB1*11:03:01-DRB3*01:01:02h	2	<0
			168	DRB1*11:03:01-DRB3*02:02:01	7	-0.55775	0.572496	0.925937	-0.602363	0.546932
			169	DRB1*11:03:01-DRB4*01:03:01h	3	0.0724734	1.07516	1.00189	0.072337	0.942334
			170	DRB1*11:04:01-DRB3*02:02:01	19	-0.357953	0.699106	0.527113	-0.679083	0.497085
			171	DRB1*11:04:01-DRB4*01:01:01h	1	<0
			172	DRB1*11:04:01-DRB4*01:03:01h	10	0.000851752	1.00085	0.580001	0.00146853	0.998828
			173	DRB1*11:04:01-DRB4*01:03:02h	2	<0
			174	DRB1*11:12:01-DRB3*02:02:01	1	>0
			175	DRB1*11:12:01-DRB4*01:03:01h	1	>0
			176	DRB1*12:01:01-DRB3*01:01:02h	2	0.772592	2.16537	1.00226	0.770848	0.440797
			177	DRB1*12:01:01-DRB3*02:02:01	19	0.670186	1.9546	0.358423	1.86982	0.0615094
			178	DRB1*12:01:01-DRB3*03:01:01h	2	>0
			179	DRB1*12:01:01-DRB4*01:01:01:01h	1	<0
			180	DRB1*12:01:01-DRB4*01:03:01h	14	0.415461	1.51507	0.450898	0.921409	0.356837
			181	DRB1*12:02:01-DRB3*03:01:03	1	<0
			182	DRB1*12:02:01-DRB4*01:03:01h	1	<0
			183	DRB1*13:01:01-DRB3*01:01:02	54	-0.0495373	0.95167	0.267894	-0.184914	0.853296
			184	DRB1*13:01:01-DRB3*02:02:01	36	-0.0863611	0.917263	0.280035	-0.308394	0.757783
			185	DRB1*13:01:01-DRB3*03:01:01h	1	<0
			186	DRB1*13:01:01-DRB4*01:01:01h	2	<0
			187	DRB1*13:01:01-DRB4*01:03:01:02Nh	1	>0
			188	DRB1*13:01:01-DRB4*01:03:01h	51	-0.0236966	0.976582	0.273681	-0.086585	0.931001
			189	DRB1*13:01:01-DRB5*02:02:01h	1	<0
			190	DRB1*13:01:01-nullh	6	0.148499	1.16009	0.709601	0.209271	0.834237
			191	DRB1*13:02:01-DRB3*01:01:02h	15	-0.841441	0.431089	0.70909	-1.18665	0.235366
			192	DRB1*13:02:01-DRB3*02:02:01h	7	1.57972	4.85358	0.506127	3.12119	0.00180123
			193	DRB1*13:02:01-DRB3*03:01:01	109	-0.0962109	0.908272	0.193261	-0.497829	0.618605
			194	DRB1*13:02:01-DRB4*01:01:01:01h	4	-0.49454	0.609852	1.00181	-0.493647	0.621555
			195	DRB1*13:02:01-DRB4*01:01:01h	3	<0
			196	DRB1*13:02:01-DRB4*01:03:01h	56	0.0826434	1.08615	0.258055	0.320255	0.748775
			197	DRB1*13:02:01-DRB4*01:03:02h	4	>0
			198	DRB1*13:02:01-DRB5*02:02:01h	1	<0
			199	DRB1*13:02:01-nullh	7	<0
			200	DRB1*13:03:01-DRB3*01:01:02	19	-0.0696209	0.932747	0.423893	-0.164242	0.869541
			201	DRB1*13:03:01-DRB3*02:02:01h	1	>0
			202	DRB1*13:03:01-DRB3*03:01:01h	1	<0
			203	DRB1*13:03:01-DRB4*01:03:01:02Nh	1	<0
			204	DRB1*13:03:01-DRB4*01:03:01h	9	0.620925	1.86065	0.582404	1.06614	0.28636
			205	DRB1*13:03:01-nullh	1	<0
			206	DRB1*13:04-DRB3*02:02:01h	1	<0
			207	DRB1*13:04-DRB3*03:01:01	1	<0
			208	DRB1*13:05:01-DRB3*01:01:02h	1	>0
			209	DRB1*13:05:01-DRB3*02:02:01	6	-0.675399	0.508953	0.877198	-0.76995	0.441329
			210	DRB1*13:05:01-DRB4*01:03:01h	1	<0
			211	DRB1*13:05:01-DRB4*01:03:02h	1	<0
			212	DRB1*13:05:01-DRB5*02:02:01h	1	<0
			213	DRB1*13:20:01-DRB3*01:01:02	1	<0
			214	DRB1*13:20:01-DRB4*01:03:01h	1	<0
			215	DRB1*14:02:01-DRB3*01:01:02	1	<0
			216	DRB1*14:02:01-DRB3*02:02:01	2	>0
			217	DRB1*14:02:01-DRB4*01:03:01h	3	0.865111	2.37527	1.00271	0.862773	0.388262
			218	DRB1*14:04:01-DRB3*02:02:01	5	-0.0326231	0.967903	0.652086	-0.0500289	0.960099
			219	DRB1*14:04:01-DRB4*01:01:01:01h	1	>0
			220	DRB1*14:04:01-DRB4*01:03:01h	1	>0
			221	DRB1*14:04:01-nullh	1	<0
			222	DRB1*14:06:01-DRB3*01:01:02	1	<0
			223	DRB1*14:06:01-DRB4*01:03:01h	1	<0
			224	DRB1*14:54:01-DRB3*01:01:02h	1	<0
			225	DRB1*14:54:01-DRB3*02:02:01	6	-0.0673031	0.934912	0.709581	-0.0948491	0.924435
			226	DRB1*14:54:01-DRB3*03:01:01h	1	>0
			227	DRB1*14:54:01-DRB4*01:03:01h	4	-0.259234	0.771643	1.00201	-0.258714	0.795856
			228	DRB1*15:01:01-DRB3*01:01:02h	1	<0
			229	DRB1*15:01:01-DRB4*01:03:01h	2	>0
			230	DRB1*15:01:01-DRB5*01:01:01	5	>0
			231	DRB1*15:01:01-DRB5*02:02:01h	1	<0
			232	DRB1*15:01:01-nullh	1	<0
			233	DRB1*15:02:01-DRB3*01:01:02h	2	<0
			234	DRB1*15:02:01-DRB4*01:03:01h	5	<0
			236	DRB1*15:02:01-DRB5*01:02	4	<0
			235	DRB1*15:02:01-DRB5*01:02:01	3	<0
			237	DRB1*15:02:02-DRB3*01:01:02h	1
			238	DRB1*15:02:02-DRB5*01:02:01	1
			239	DRB1*16:01:01-DRB3*01:01:02h	6	0.0396642	1.04046	0.709141	0.0559328	0.955395
			240	DRB1*16:01:01-DRB3*02:02:01h	3	-0.200995	0.817917	1.00239	-0.200515	0.841078
			241	DRB1*16:01:01-DRB3*03:01:01h	1	<0
			242	DRB1*16:01:01-DRB4*01:03:01h	13	-0.496865	0.608435	0.710401	-0.699415	0.484293
			243	DRB1*16:01:01-DRB4*01:03:02h	2	0.311245	1.36512	0.710974	0.437773	0.661551
			244	DRB1*16:01:01-DRB5*01:01:01	2	<0
			245	DRB1*16:01:01-DRB5*02:02:01	25	-0.138744	0.870451	0.382583	-0.36265	0.716866
			246	DRB1*16:02:01-DRB3*02:02:01h	1	<0
			247	DRB1*16:02:01-DRB4*01:03:01h	1	0.644104	1.90428	1.00204	0.642792	0.520359
			248	DRB1*16:02:01-DRB5*02:02:01	1	<0
			249	DRB1*16:02:01-DRB5*02:21	1	0.644104	1.90428	1.00204	0.642792	0.520359

## Sheet: table S4
			Table S4. DR-DQ haplotypes, polymorphic motifs of amino acids at (β11, β26) and associated frequencies among 526 carriers of DR3-DQ2.5 with a total number of haplotypes equal to 1052 (=2*526)
			ID	DR-DQ Genetic Haplotypes		motif	Freq
			1	DRB1*01:01:01-null-DQA1*01:01:01-DQB1*05:01:01		..	24
			2	DRB1*01:02:01-null-DQA1*01:01:02-DQB1*05:01:01		..	1
			3	DRB1*01:03:01-null-DQA1*01:01:01-DQB1*05:01:01		..	1
			4	DRB1*07:01:01-DRB4*01:03:01:02N-DQA1*02:01:01-DQB1*02:02:01		..	1
			5	DRB1*07:01:01-DRB4*01:03:01:02N-DQA1*02:01:01-DQB1*03:03:02		..	6
			6	DRB1*08:01:01-null-DQA1*04:01:01-DQB1*04:02:01		..	1
			7	DRB1*08:02:01-null-DQA1*04:01:01-DQB1*04:02:01		..	1
			8	DRB1*08:03:02-null-DQA1*06:01:01-DQB1*03:01:01		..	1
			9	DRB1*08:04:01-null-DQA1*04:01:02-DQB1*04:02:13		..	1
			10	DRB1*10:01:01-null-DQA1*01:05:01-DQB1*05:01:01		..	3
			11	DRB1*04:01:01-DRB4*01:01:01:01-DQA1*03:03:01-DQB1*03:02:01		AN	1
			12	DRB1*04:01:01-DRB4*01:01:01-DQA1*03:01:01-DQB1*03:02:01		AN	1
			13	DRB1*04:01:01-DRB4*01:01:01-DQA1*03:03:01-DQB1*03:02:01		AN	1
			14	DRB1*04:01:01-DRB4*01:03:01-DQA1*03:01:01-DQB1*03:02:01		AN	165
			15	DRB1*04:01:01-DRB4*01:03:01-DQA1*03:01:01-DQB1*03:05:03		AN	1
			16	DRB1*04:01:01-DRB4*01:03:01-DQA1*03:03:01-DQB1*03:01:01		AN	24
			17	DRB1*04:01:01-DRB4*01:03:01-DQA1*03:03:01-DQB1*03:02:01		AN	27
			18	DRB1*04:01:01-DRB4*01:03:02-DQA1*03:01:01-DQB1*03:02:01		AN	1
			19	DRB1*04:02:01-DRB4*01:03:01-DQA1*03:01:01-DQB1*03:02:01		AN	16
			20	DRB1*04:03:01-DRB4*01:03:01-DQA1*03:01:01-DQB1*03:02:01		AN	6
			21	DRB1*04:04:01-DRB4*01:03:01-DQA1*03:01:01-DQB1*03:02:01		AN	65
			22	DRB1*04:04:01-DRB4*01:03:02-DQA1*03:01:01-DQB1*03:02:01		AN	5
			23	DRB1*04:04:01-DRB4*01:03:03-DQA1*03:01:01-DQB1*03:02:01		AN	1
			24	DRB1*04:05:01-DRB4*01:03:01-DQA1*03:03:01-DQB1*02:02:01		AN	1
			25	DRB1*04:05:01-DRB4*01:03:01-DQA1*03:03:01-DQB1*03:02:01		AN	22
			26	DRB1*04:05:01-DRB4*01:03:01-DQA1*03:03:01-DQB1*03:02:02		AN	2
			27	DRB1*04:05:01-DRB4*01:03:01-DQA1*03:03:01-DQB1*04:01:01		AN	1
			28	DRB1*04:05:01-DRB4*01:03:01-DQA1*05:05:01-DQB1*03:01:01		AN	1
			29	DRB1*04:07:01-DRB4*01:03:01-DQA1*03:01:01-DQB1*03:02:01		AN	4
			30	DRB1*04:07:01-DRB4*01:03:01-DQA1*03:03:01-DQB1*03:01:01		AN	1
			31	DRB1*04:07:01-DRB4*01:03:02-DQA1*03:01:01-DQB1*03:02:01		AN	2
			32	DRB1*04:08:01-DRB4*01:03:01-DQA1*03:03:01-DQB1*03:01:01		AN	2
			33	DRB1*04:08:01-DRB4*01:03:01-DQA1*03:03:01-DQB1*03:04:01		AN	6
			34	DRB1*04:09:01-DRB4*01:03:01-DQA1*03:03:01-DQB1*03:01:01		AN	1
			35	DRB1*07:01:01-DRB4*01:01:01:01-DQA1*02:01:01-DQB1*02:02:01		AN	8
			36	DRB1*07:01:01-DRB4*01:01:01:01-DQA1*03:03:01-DQB1*02:02:01		AN	1
			37	DRB1*07:01:01-DRB4*01:01:01-DQA1*02:01:01-DQB1*02:02:01		AN	5
			38	DRB1*07:01:01-DRB4*01:03:01-DQA1*02:01:01-DQB1*02:02:01		AN	5
			39	DRB1*07:01:01-DRB4*01:03:01-DQA1*02:01:01-DQB1*03:03:02		AN	1
			40	DRB1*09:01:02-DRB4*01:01:01:01-DQA1*03:03:01-DQB1*02:02:01		AN	1
			41	DRB1*09:01:02-DRB4*01:03:01-DQA1*03:02:01-DQB1*03:03:02		AN	1
			42	DRB1*09:01:02-DRB4*01:03:02-DQA1*03:02:01-DQB1*03:03:02		AN	9
			43	DRB1*03:01:01-DRB3*01:02-DQA1*05:01:01-DQB1*02:01:01		CY	2
			44	DRB1*15:01:01-DRB5*01:01:01-DQA1*01:02:01-DQB1*06:03:01		DF	1
			45	DRB1*15:02:01-DRB5*01:02:01-DQA1*01:03:01-DQB1*06:01:01		DF	1
			46	DRB1*15:02:01-DRB5*01:02-DQA1*01:03:01-DQB1*06:01:01		DF	1
			47	DRB1*15:02:02-DRB5*01:02:01-DQA1*01:03:01-DQB1*06:01:01		DF	1
			48	DRB1*16:01:01-DRB5*02:02:01-DQA1*01:02:02-DQB1*05:02:01		DF	7
			49	DRB1*03:01:01-DRB3*02:02:01-DQA1*05:01:01-DQB1*02:01:01		LF	121
			50	DRB1*03:01:01-DRB3*02:24-DQA1*05:01:01-DQB1*02:01:01		LF	1
			51	DRB1*11:01:01-DRB3*02:02:01-DQA1*05:05:01-DQB1*03:01:01		LF	6
			52	DRB1*11:03:01-DRB3*02:02:01-DQA1*05:05:01-DQB1*03:01:01		LF	2
			53	DRB1*11:04:01-DRB3*02:02:01-DQA1*05:05:01-DQB1*03:01:01		LF	1
			54	DRB1*12:01:01-DRB3*02:02:01-DQA1*05:05:01-DQB1*03:01:01		LF	2
			55	DRB1*13:01:01-DRB3*02:02:01-DQA1*01:03:01-DQB1*06:03:01		LF	6
			56	DRB1*13:02:01-DRB3*03:01:01-DQA1*01:02:01-DQB1*05:01:01		LF	1
			57	DRB1*13:02:01-DRB3*03:01:01-DQA1*01:02:01-DQB1*06:04:01		LF	12
			58	DRB1*13:02:01-DRB3*03:01:01-DQA1*01:02:01-DQB1*06:09:01		LF	5
			59	DRB1*14:54:01-DRB3*02:02:01-DQA1*01:04:01-DQB1*05:03:01		LF	1
			60	DRB1*03:01:01-DRB3*01:01:02-DQA1*05:01:01-DQB1*02:01:01		RY	446
			61	DRB1*13:01:01-DRB3*01:01:02-DQA1*01:03:01-DQB1*06:03:01		RY	4
			62	DRB1*13:03:01-DRB3*01:01:02-DQA1*05:05:01-DQB1*03:01:01		RY	3

## Sheet: table S5
			Table S5. DM—DR1 INTERACTIONS on alpha and beta chain: A) a-chains, a2-a2 domains, pH = 5.51, and B) β-chains, β2-β2 domains, pH = 5.52
			A) DR residue	DM residue(s)	Type of interaction(s)
			100Arg1	171Ser/172Asp	Guanidinium—Ser-OH/Asp C=O
			100Arg	173Ile/192Val	Hydrophobic interaction of a100R side chains with those of 173I/192V; the latter two also interact mutually
			101Glu	194Arg	Carboxyl—guanidinium charge-charge interaction
			130Thr	188Ile	Hydrophobic side-chain interactions
			131Gly	186Thr	Hydrophobic side-chain interactions
			-----	181Glu—184Arg	Intra-chain carboxyl—guanidinium charge-charge interaction
				185Tyr—98Arg	p-cation interaction
				100Phe—98Arg	p-cation interaction
				185Tyr—100Phe	p-p interaction
				125Asn—99Gly	125Asn amide H-bond to C=O of 99Gly
			B) DRb residue(s)	DMb residue(s)	Type of interaction(s)
			98Lys	107Phe	p-cation interaction
			99Val	108Asn	Amide group of DMb108 with carbonyl of DRb99
			184Leu	108Asn	Hydrophobic side-chain interactions
			185Thr (C=O)	108Asn (C=O) and 110Arg (NH)	Backbone amide/carbonyl interactions
			187Glu	110Arg	Inter-chain carboxyl—guanidinium charge-charge interaction
			187Glu—189Arg	(See also previous line on 187Glu)	Intra-chain carboxyl—guanidinium charge-charge interaction
			184Leu-99Val-100Thr-185Thr-101Val	(See also third line on 184Leu)	Hydrophobic side chain interactions
			1 Underlined residues show reduced or no activity in DM-mediated DR-CLIP/peptide exchange, when mutated to Ala, as shown by Pos et al., 2012. Pos W, Sethi DK, Call MJ, Schulze MS, Anders AK, Pyrdol J, Wucherpfennig KW. Crystal structure of the HLA-DM-HLA-DR1 complex defines mechanisms for rapid peptide selection. Cell. 2012 Dec 21;151(7):1557-68. doi: 10.1016/j.cell.2012.11.025. PMID: 23260142.
			2 Pos et al., 2012. Pos W, Sethi DK, Call MJ, Schulze MS, Anders AK, Pyrdol J, Wucherpfennig KW. Crystal structure of the HLA-DM-HLA-DR1 complex defines mechanisms for rapid peptide selection. Cell. 2012 Dec 21;151(7):1557-68. doi: 10.1016/j.cell.2012.11.025. PMID: 23260142.

## Sheet: table S6
			Table S6. Demographic and clinical risk factors in the iCohort, computed frequencies, and association results include coefficient, hazard ratio, standard error, Z-score and p-value, from univariate analysis with one covariate a time (left panel) and multivariate analysis with all covariates (right panel). P-values, if less than 0.05, are highlighted red and green, if corresponding HR is less than…
							Univariate Analysis						Multivariate Analysis
			Variable	Value	n		coef	HR	SE	Z	p		coef	HR	SE	Z	p
			Race	White	1097		0	1					0	1
				Others	119		-0.0305774	0.969885	0.179321	-0.170517	0.864603		0.067147	1.06945	0.179927	0.37319	0.709007
			Sex	Male	708		0	1					0	1
				Female	508		0.120525	1.12809	0.0996498	1.20948	0.226478		0.144168	1.15508	0.100042	1.44108	0.149563
			Age	in 10 years	1216		-0.356999	0.699773	0.00536207	-4.69617	2.65089e-06		-0.534309	0.586074	0.0844026	-6.33048	2.44402e-10
			Risk Level	Low	900		0	1					0	1
				High	316		0.605861	1.83283	0.0760193	5.81913	5.91553e-09		0.870181	2.38734	0.134066	6.4907	8.54402e-11
			insulin	Placebo	606		0	1					0	1
				Tretment	610		-0.181033	0.834408	0.0990595	1.82752	0.0676222		0.174115	1.19019	0.0991284	1.75646	0.0790092
			Study	DPT1	670		0	1					0	1
				TN07	546		-0.182159	0.833469	0.103035	-1.76794	0.0770706		-0.00261196	0.997391	0.133383	-0.0195824	0.984376

## Sheet: table S7
		Table S7. Association results from haplotypic association analysis on HLA-DR haplotypes with the progression: number of haplotypes, coefficient, Hazard ratio, standard error, Z-score and p-value. P-values are highlighted green or yellow for p-value less than 0.05 and corresponding HR is greater (risk) or less (resistant) than 1, respectively. Note that for many uncommon DR haplotypes with fewer t…
		seq	DR haplotypes	id	n	coef	HR	SE	Z	p
		1	DRB1*01:01:01-null	4	125	-0.455974	0.633831	0.446067	-1.02221	0.306682
		2	DRB1*01:02:01-null	20	20	0.263192	1.30108	0.445099	0.591311	0.554312
		3	DRB1*01:03:01-null	25	14	0.899198	2.45763	0.405677	2.21654	0.0266548
		4	DRB1*03:01:01-DRB3*01:01:02	2	446	-0.312284	0.731774	0.151573	-2.06029	0.0393711
		5	DRB1*03:01:01-DRB3*01:02	46	2	<0
		6	DRB1*03:01:01-DRB3*02:02:01	5	121	0.369852	1.44752	0.155228	2.38263	0.0171893
		7	DRB1*03:01:01-DRB3*02:24	50	1	<0
		8	DRB1*03:02:01-DRB3*01:62:01	51	1	<0
		9	DRB1*03:04:01-DRB3*01:01:02	52	1	<0
		10	DRB1*03:124-DRB3*02:02:01	53	1	<0
		11	DRB1*04:01:01-DRB4*01:01:01	34	5	-0.803362	0.447821	1.00528	-0.799142	0.424208
		12	DRB1*04:01:01-DRB4*01:01:01:01	54	1	0.820674	2.27203	1.03096	0.796032	0.426013
		13	DRB1*04:01:01-DRB4*01:03:01	1	740	0.0254702	1.0258	0.107839	0.236186	0.813288
		14	DRB1*04:01:01-DRB4*01:03:02	39	4	-0.541066	0.582128	1.00616	-0.537753	0.590747
		15	DRB1*04:01:03-DRB4*01:03:01	55	1	<0
		16	DRB1*04:02:01-DRB4*01:03:01	8	54	0.178574	1.19551	0.196779	0.907488	0.364149
		17	DRB1*04:03:01-DRB4*01:03:01	26	12	0.171731	1.18736	0.455263	0.377212	0.706016
		18	DRB1*04:04:01-DRB4*01:03:01	3	145	-0.158771	0.853192	0.158893	-0.999229	0.317684
		19	DRB1*04:04:01-DRB4*01:03:02	19	21	0.0593596	1.06116	0.362001	0.163976	0.86975
		20	DRB1*04:04:01-DRB4*01:03:03	56	1	0.486564	1.62672	1.00803	0.482686	0.629318
		21	DRB1*04:05:01-DRB4*01:03:01	7	70	0.0728569	1.07558	0.259152	0.281135	0.778607
		22	DRB1*04:07:01-DRB4*01:03:01	21	20	-0.43609	0.646559	0.579653	-0.752329	0.451853
		23	DRB1*04:07:01-DRB4*01:03:02	28	8	-0.163907	0.848821	0.715013	-0.229237	0.818685
		24	DRB1*04:08:01-DRB4*01:03:01	15	25	0.154438	1.167	0.364471	0.423732	0.671762
		25	DRB1*04:08:01-DRB4*01:03:02	57	1	>0
		26	DRB1*04:09:01-DRB4*01:03:01	58	1	<0
		27	DRB1*04:10:01-DRB4*01:03:02	59	1	<0
		28	DRB1*04:11:01-DRB4*01:03:01	42	3	<0
		29	DRB1*04:13-DRB4*01:03:01	60	1	<0
		30	DRB1*07:01:01-DRB4*01:01:01	9	48	0.51898	1.68031	0.326126	1.59135	0.111531
		31	DRB1*07:01:01-DRB4*01:01:01:01	17	24	-0.315917	0.72912	0.44922	-0.703257	0.481896
		32	DRB1*07:01:01-DRB4*01:03:01	11	44	-0.396774	0.672486	0.369773	-1.07302	0.283261
		33	DRB1*07:01:01-DRB4*01:03:01:02N	27	12	-0.362409	0.695998	0.720804	-0.502785	0.615116
		34	DRB1*07:01:01-DRB4*01:06	61	1	>0
		35	DRB1*08:01:01-null	10	46	0.265469	1.30404	0.259536	1.02286	0.306374
		36	DRB1*08:02:01-null	29	8	<0
		37	DRB1*08:03:02-null	43	3	<0
		38	DRB1*08:04:01-null	35	5	0.367321	1.44386	1.01039	0.363545	0.716198
		39	DRB1*08:11:01-null	62	1	<0
		40	DRB1*09:01:02-DRB4*01:01:01	31	6	-0.2754	0.759269	0.724283	-0.380238	0.703769
		41	DRB1*09:01:02-DRB4*01:01:01:01	47	2	<0
		42	DRB1*09:01:02-DRB4*01:03:01	48	2	<0
		43	DRB1*09:01:02-DRB4*01:03:02	18	22	0.33447	1.3972	0.362143	0.923586	0.355702
		44	DRB1*10:01:01-null	30	8	<0
		45	DRB1*11:01:01-DRB3*02:02:01	13	41	-0.734368	0.479809	0.387029	-1.89745	0.0577688
		46	DRB1*11:01:01-DRB3*02:167	63	1	1.72065	5.58814	1.03117	1.66863	0.0951912
		47	DRB1*11:01:02-DRB3*02:02:01	44	3	1.00213	2.72408	0.727399	1.37769	0.168299
		48	DRB1*11:02:01-DRB3*02:02:01	36	5	1.21299	3.36351	0.615587	1.97046	0.0487862
		49	DRB1*11:03:01-DRB3*02:02:01	32	6	-0.574703	0.562872	1.03034	-0.55778	0.576995
		50	DRB1*11:04:01-DRB3*02:02:01	23	16	-0.348142	0.705999	0.623683	-0.558203	0.576706
		51	DRB1*11:12:01-DRB3*02:02:01	64	1	1.15058	3.16002	1.03183	1.11508	0.264815
		52	DRB1*12:01:01-DRB3*02:02:01	22	19	0.774329	2.16914	0.396647	1.95219	0.0509161
		53	DRB1*12:02:01-DRB3*03:01:03	65	1	<0
		54	DRB1*13:01:01-DRB3*01:01:02	12	44	0.218067	1.24367	0.422811	0.515754	0.606026
		55	DRB1*13:01:01-DRB3*02:02:01	14	32	-0.337884	0.713278	0.434659	-0.777355	0.436949
		56	DRB1*13:02:01-DRB3*03:01:01	6	103	-0.286044	0.75123	0.444975	-0.642832	0.520333
		57	DRB1*13:03:01-DRB3*01:01:02	24	16	0.159392	1.1728	0.530103	0.300682	0.763657
		58	DRB1*13:04-DRB3*03:01:01	66	1	<0
		59	DRB1*13:05:01-DRB3*02:02:01	37	5	-0.726066	0.483809	1.03116	-0.704123	0.481356
		60	DRB1*13:20:01-DRB3*01:01:02	67	1	<0
		61	DRB1*14:02:01-DRB3*01:01:02	68	1	<0
		62	DRB1*14:02:01-DRB3*02:02:01	49	2	1.10197	3.01009	1.04355	1.05599	0.290974
		63	DRB1*14:04:01-DRB3*02:02:01	40	4	0.0639964	1.06609	0.719594	0.088934	0.929134
		64	DRB1*14:06:01-DRB3*01:01:02	69	1	<0
		65	DRB1*14:54:01-DRB3*02:02:01	33	6	-0.0693098	0.933038	0.719731	-0.0962996	0.923283
		66	DRB1*15:01:01-DRB5*01:01:01	38	5	1.33212	3.78907	1.0128	1.31529	0.188414
		67	DRB1*15:02:01-DRB5*01:02	41	4	<0
		68	DRB1*15:02:01-DRB5*01:02:01	45	3	<0
		69	DRB1*15:02:02-DRB5*01:02:01	70	1
		70	DRB1*16:01:01-DRB5*01:01:01	71	1	<0
		71	DRB1*16:01:01-DRB5*02:02:01	16	25	-0.155385	0.856086	0.403346	-0.38524	0.70006
		72	DRB1*16:02:01-DRB5*02:02:01	72	1	<0
		73	DRB1*16:02:01-DRB5*02:21	73	1	0.653182	1.92164	1.01158	0.645703	0.518472
					4856

[truncated: 1 more sheets: table  S8]
